# Supplementary material for: Lactobacilli-Fermented Chia Seeds as a Potential Anti-Hypertensive Agent
Source: Molecules. 2026 Jul 10;31(14):2427. doi: 10.3390/molecules31142427 (PMC13414342; doi:10.3390/molecules31142427)
Supplement: Supplementary file 1 [file molecules-31-02427-s001.zip]

Archive with 1 entries (1 files):
- molecules-4357886-supplementary.pdf
